# Supplementary material for: Genome-Wide Identification and Expression Analysis of the NHX (Sodium/Hydrogen Antiporter) Gene Family in Cotton
Source: Front Genet. 2020 Aug 18;11:964. doi: 10.3389/fgene.2020.00964 (PMC7461838; doi:10.3389/fgene.2020.00964)
Supplement: TABLE S1 — Nomenclature and sequencing of NHX genes in G. hirsutum, G. barbadense, G. raimondii G. arboreum, and P. trichocarpa. [file Table_1.XLSX]

## Sheet: Sheet1
Supplementary Table S1. Nomenclature and sequencing of NHX genes in G. hirsutum, G. barbadense, G. raimondii G. arboreum and P. trichocarpa.
Name	Gene ID	E-value
GhNHX_1	Ghir_A03G012720.1	0
GhNHX_2	Ghir_D02G014260.1	0
GhNHX_3	Ghir_A11G025790.1	3.2e-175
GhNHX_4	Ghir_D02G005050.1	6.4e-173
GhNHX_5	Ghir_A02G004730.1	3.1e-172
GhNHX_6	Ghir_A13G010580.1	1.1e-169
GhNHX_7	Ghir_D13G011170.1	2.7e-169
GhNHX_8	Ghir_A09G024770.1	8e-168
GhNHX_9	Ghir_A12G000810.1	4.9e-166
GhNHX_10	Ghir_A09G006910.1	5.5e-166
GhNHX_11	Ghir_A06G019530.1	4e-161
GhNHX_12	Ghir_D08G023570.1	5.9e-160
GhNHX_13	Ghir_D01G007970.1	7.9e-156
GhNHX_14	Ghir_A01G007620.1	1.4e-155
GhNHX_15	Ghir_D09G023920.1	2.1e-155
GhNHX_16	Ghir_D11G028600.1	8.8e-146
GhNHX_17	Ghir_A11G028420.1	3.4e-136
GhNHX_18	Ghir_D11G026000.1	2.8e-135
GhNHX_19	Ghir_D06G020670.1	1.6e-122
GhNHX_20	Ghir_A01G003170.1	6.2e-122
GhNHX_21	Ghir_D09G006620.1	3.3e-120
GhNHX_22	Ghir_D12G000830.1	5.1e-110
GhNHX_23	Ghir_D01G003140.1	9.5e-106
GaNHX_1	Ga03G1549.1	0
GaNHX_2	Ga03G0523.1	3.6e-173
GaNHX_3	Ga11G1289.1	7.1e-172
GaNHX_4	Ga13G1277.1	6.3e-170
GaNHX_5	Ga09G0806.1	7e-167
GaNHX_6	Ga12G2838.1	2.8e-166
GaNHX_7	Ga08G2542.1	1.4e-162
GaNHX_8	Ga09G2658.1	2.6e-157
GaNHX_9	Ga06G2207.1	1.6e-154
GaNHX_10	Ga11G0922.1	3.1e-148
GaNHX_11	Ga01G0914.1	2e-145
GaNHX_12	Ga01G0329.1	1.9e-135
GbNHX_1	Gbar_A03G012870.1	0
GbNHX_2	Gbar_D02G014810.1	0
GbNHX_3	Gbar_A11G025170.1	7.8e-175
GbNHX_4	Gbar_D02G005160.1	6.5e-173
GbNHX_5	Gbar_A02G004630.1	6.3e-173
GbNHX_6	Gbar_A13G011300.1	1.1e-169
GbNHX_7	Gbar_D13G011070.1	4.1e-169
GbNHX_8	Gbar_D09G006790.1	7.3e-168
GbNHX_9	Gbar_A09G025000.1	8.1e-168
GbNHX_10	Gbar_D09G024630.1	9.8e-168
GbNHX_11	Gbar_A09G007060.1	1.2e-166
GbNHX_12	Gbar_D08G024100.1	3.1e-166
GbNHX_13	Gbar_D12G000860.1	2e-164
GbNHX_14	Gbar_D06G020390.1	1.3e-160
GbNHX_15	Gbar_A06G019530.1	2.8e-154
GbNHX_16	Gbar_A01G002880.1	7.7e-154
GbNHX_17	Gbar_D01G007950.1	2.5e-150
GbNHX_18	Gbar_A12G000720.1	5.9e-150
GbNHX_19	Gbar_A11G028010.1	6.5e-148
GbNHX_20	Gbar_D11G028500.1	2.9e-145
GbNHX_21	Gbar_A01G007690.1	2.9e-144
GbNHX_22	Gbar_D11G026100.1	2.9e-135
GbNHX_23	Gbar_D01G003050.1	4.2e-136
GbNHX_24	Gbar_A08G023430.1	5.3e-51
GrNHX_1	Gorai.005G154600.1	0
GrNHX_2	Gorai.007G264500.1	2.1e-174
GrNHX_3	Gorai.005G057100.1	5.4e-173
GrNHX_4	Gorai.006G075200.1	1.4e-168
GrNHX_5	Gorai.006G257200.1	2.5e-168
GrNHX_6	Gorai.008G008200.1	8.6e-166
GrNHX_7	Gorai.004G250300.1	4.9e-163
GrNHX_8	Gorai.010G220200.1	4e-161
GrNHX_9	Gorai.002G032300.1	7.6e-159
GrNHX_10	Gorai.002G094800.1	6.1e-156
GrNHX_11	Gorai.013G117000.1	1.7e-107
GrNHX_12	Gorai.007G294000.1	4.7e-146
PtNHX_1	XP_006379797.1	0
PtNHX_2	XP_024462833.1	0
PtNHX_3	XP_024462834.1	0
PtNHX_4	XP_024466546.1	0
PtNHX_5	XP_024466547.1	0
PtNHX_6	XP_024466548.1	0
PtNHX_7	XP_024466549.1	0
PtNHX_8	XP_024466550.1	0
PtNHX_9	XP_024466551.1	0
PtNHX_10	XP_024466552.1	0
PtNHX_11	XP_002307194.2	2.2e-178
PtNHX_12	XP_002315532.3	2.5e-173
PtNHX_13	XP_002319592.1	5.3e-173
PtNHX_14	XP_024439639.1	5.3e-173
PtNHX_15	XP_024439640.1	5.3e-173
PtNHX_16	XP_002320366.1	6.4e-165
PtNHX_17	XP_024441541.1	6.4e-165
PtNHX_18	XP_024441542.1	6.4e-165
PtNHX_19	XP_024441543.1	6.4e-165
PtNHX_20	XP_024443870.1	5.2e-161
PtNHX_21	XP_006373541.1	9.6e-160
PtNHX_22	XP_006375776.2	3.6e-150
PtNHX_23	XP_024456151.1	6.1e-136
PtNHX_24	XP_024439042.1	6.7e-133
PtNHX_25	XP_024439043.1	1.2e-132
PtNHX_26	XP_024439044.1	1.7e-124
PtNHX_27	XP_024443871.1	3e-122
