# Supplementary material for: Genome-Wide Identification and Expression Analysis of the NHX (Sodium/Hydrogen Antiporter) Gene Family in Cotton
Source: Front Genet. 2020 Aug 18;11:964. doi: 10.3389/fgene.2020.00964 (PMC7461838; doi:10.3389/fgene.2020.00964)
Supplement: TABLE S2 — Detailed physicochemical characteristics of NHX proteins of G. hirsutum. [file Table_2.XLSX]

## Sheet: Sheet2
Supplementary Table S2. Detailed physicochemical characteristics of NHX proteins of G. hirsutum, G. barbadense, G. arboreum and G. raimondii.
Gene ID	gene name	Principle Transcript ID	Species	Assembly	Chromosome	Protein Length (aa)	Molecular Weight (kDa)	Isoelectric Point	Grand Average of Hydropathy	Transcript Length (bp)	CDS Length (bp)	Exon Number	Length (bp)	subcellular localization	transmembrane helix domains (TMs)
Ghir_A03G012720	GhNHX_1	Ghir_A03G012720.1	Gossypium hirsutum	HAU	A03	1152	128.071	6.878	0.066	3977	3459	23	22747	Cell membrane.	12
Ghir_D02G014260	GhNHX_2	Ghir_D02G014260.1	Gossypium hirsutum	HAU	D02	1152	128.115	6.712	0.063	3961	3459	23	14445	Cell membrane.	12
Ghir_D01G003140	GhNHX_23	Ghir_D01G003140.1	Gossypium hirsutum	HAU	D01	366	40.532	5.508	0.363	1721	1101	18	5611	endosomal compartment	6
Ghir_A01G003170	GhNHX_20	Ghir_A01G003170.1	Gossypium hirsutum	HAU	A01	368	40.626	5.237	0.747	1355	1107	18	4117	endosomal compartment	10
Ghir_D06G020670	GhNHX_19	Ghir_D06G020670.1	Gossypium hirsutum	HAU	D06	476	53.35	5.941	0.462	1943	1431	21	8553	endosomal compartment	9
Ghir_A06G019530	GhNHX_11	Ghir_A06G019530.1	Gossypium hirsutum	HAU	A06	523	57.726	5.364	0.396	3262	1572	23	10439	endosomal compartment	10
Ghir_D12G000830	GhNHX_22	Ghir_D12G000830.1	Gossypium hirsutum	HAU	D12	391	43.279	9.235	0.449	1176	1176	11	4329	vacuolar membranes	5
Ghir_D09G006620	GhNHX_21	Ghir_D09G006620.1	Gossypium hirsutum	HAU	D09	393	43.904	6.233	0.579	7055	1182	15	16288	vacuolar membranes	9
Ghir_D09G023920	GhNHX_15	Ghir_D09G023920.1	Gossypium hirsutum	HAU	D09	492	54.552	9.541	0.496	2384	1479	15	6830	vacuolar membranes	9
Ghir_D11G026000	GhNHX_18	Ghir_D11G026000.1	Gossypium hirsutum	HAU	D11	497	55.119	7.009	0.532	1494	1494	14	3774	vacuolar membranes	9
Ghir_A11G028420	GhNHX_17	Ghir_A11G028420.1	Gossypium hirsutum	HAU	A11	519	57.36	8.066	0.644	1560	1560	15	3041	vacuolar membranes	11
Ghir_A12G000810	GhNHX_9	Ghir_A12G000810.1	Gossypium hirsutum	HAU	A12	525	58.113	8.731	0.56	2617	1578	15	7712	vacuolar membranes	9
Ghir_A01G007620	GhNHX_14	Ghir_A01G007620.1	Gossypium hirsutum	HAU	A01	520	58.386	7.847	0.572	2353	1563	15	4260	vacuolar membranes	11
Ghir_D01G007970	GhNHX_13	Ghir_D01G007970.1	Gossypium hirsutum	HAU	D01	520	58.446	7.894	0.556	2114	1563	14	3626	vacuolar membranes	11
Ghir_A02G004730	GhNHX_5	Ghir_A02G004730.1	Gossypium hirsutum	HAU	A02	535	59.049	8.663	0.561	2891	1608	16	6293	vacuolar membranes	11
Ghir_D02G005050	GhNHX_4	Ghir_D02G005050.1	Gossypium hirsutum	HAU	D02	535	59.178	8.453	0.547	2567	1608	16	6167	vacuolar membranes	11
Ghir_A13G010580	GhNHX_6	Ghir_A13G010580.1	Gossypium hirsutum	HAU	A13	541	59.718	8.552	0.572	2656	1626	14	6528	vacuolar membranes	9
Ghir_A09G024770	GhNHX_8	Ghir_A09G024770.1	Gossypium hirsutum	HAU	A09	541	59.721	9.05	0.553	2406	1626	15	6396	vacuolar membranes	10
Ghir_D11G028600	GhNHX_16	Ghir_D11G028600.1	Gossypium hirsutum	HAU	D11	542	59.788	6.42	0.58	2200	1629	14	3609	vacuolar membranes	11
Ghir_A09G006910	GhNHX_10	Ghir_A09G006910.1	Gossypium hirsutum	HAU	A09	542	59.828	7.859	0.538	2541	1629	15	7438	vacuolar membranes	10
Ghir_D13G011170	GhNHX_7	Ghir_D13G011170.1	Gossypium hirsutum	HAU	D13	541	59.872	8.554	0.545	2740	1626	14	6626	vacuolar membranes	9
Ghir_A11G025790	GhNHX_3	Ghir_A11G025790.1	Gossypium hirsutum	HAU	A11	543	60.09	7.657	0.568	2587	1632	16	5735	vacuolar membranes	10
Ghir_D08G023570	GhNHX_12	Ghir_D08G023570.1	Gossypium hirsutum	HAU	D08	560	62.58	7.981	0.489	1683	1683	14	5336	vacuolar membranes	12
Ga03G1549	GaNHX_1	Ga03G1549.1	Gossypium arboreum	CRI	Chr03	1166	129.861	7.341	0.064	3501	3501	24	23033	Cell membrane.	12
Ga11G0922	GaNHX_10	Ga11G0922.1	Gossypium arboreum	CRI	Chr11	540	59.562	6.989	0.576	1623	1623	14	3043	vacuolar membranes	11
Ga01G0914	GaNHX_11	Ga01G0914.1	Gossypium arboreum	CRI	Chr01	508	57.081	7.621	0.598	1527	1527	14	3099	vacuolar membranes	11
Ga01G0329	GaNHX_12	Ga01G0329.1	Gossypium arboreum	CRI	Chr01	530	58.164	6.27	0.55	1593	1593	21	5900	endosomal compartment	11
Ga03G0523	GaNHX_2	Ga03G0523.1	Gossypium arboreum	CRI	Chr03	535	59.063	8.663	0.565	1608	1608	14	4522	vacuolar membranes	11
Ga11G1289	GaNHX_3	Ga11G1289.1	Gossypium arboreum	CRI	Chr11	540	59.685	7.373	0.576	1623	1623	14	4072	vacuolar membranes	10
Ga13G1277	GaNHX_4	Ga13G1277.1	Gossypium arboreum	CRI	Chr13	541	59.706	8.552	0.562	1626	1626	14	5484	vacuolar membranes	9
Ga09G0806	GaNHX_5	Ga09G0806.1	Gossypium arboreum	CRI	Chr09	542	59.844	7.858	0.531	1629	1629	14	6275	vacuolar membranes	10
Ga12G2838	GaNHX_6	Ga12G2838.1	Gossypium arboreum	CRI	Chr12	525	58.113	8.731	0.56	1578	1578	14	6068	vacuolar membranes	9
Ga08G2542	GaNHX_7	Ga08G2542.1	Gossypium arboreum	CRI	Chr08	553	61.533	8.276	0.493	1662	1662	14	5422	vacuolar membranes	10
Ga09G2658	GaNHX_8	Ga09G2658.1	Gossypium arboreum	CRI	Chr09	506	55.491	9.077	0.654	1521	1521	15	6983	vacuolar membranes	10
Ga06G2207	GaNHX_9	Ga06G2207.1	Gossypium arboreum	CRI	Chr06	528	58.41	5.514	0.402	1587	1587	22	8662	endosomal compartment	10
Gbar_A03G012870	GbNHX_1	Gbar_A03G012870.1	Gossypium barbadense	HAU	A03	1152	128.071	6.878	0.066	4146	3459	23	22980	Cell membrane.	12
Gbar_D09G024630	GbNHX_10	Gbar_D09G024630.1	Gossypium barbadense	HAU	D09	541	59.705	9.175	0.547	2361	1626	15	6826	vacuolar membranes	10
Gbar_A09G007060	GbNHX_11	Gbar_A09G007060.1	Gossypium barbadense	HAU	A09	542	59.844	7.858	0.531	2325	1629	15	7044	vacuolar membranes	10
Gbar_D08G024100	GbNHX_12	Gbar_D08G024100.1	Gossypium barbadense	HAU	D08	551	61.315	8.457	0.503	1893	1656	15	10947	vacuolar membranes	10
Gbar_D12G000860	GbNHX_13	Gbar_D12G000860.1	Gossypium barbadense	HAU	D12	525	58.126	8.549	0.558	2165	1578	15	7331	vacuolar membranes	9
Gbar_D06G020390	GbNHX_14	Gbar_D06G020390.1	Gossypium barbadense	HAU	D06	523	57.72	5.494	0.399	2365	1572	23	9817	endosomal compartment	10
Gbar_A06G019530	GbNHX_15	Gbar_A06G019530.1	Gossypium barbadense	HAU	A06	528	58.41	5.514	0.402	1587	1587	22	8609	endosomal compartment	10
Gbar_A01G002880	GbNHX_16	Gbar_A01G002880.1	Gossypium barbadense	HAU	A01	484	53.246	6.795	0.607	2074	1455	21	6511	endosomal compartment	12
Gbar_D01G007950	GbNHX_17	Gbar_D01G007950.1	Gossypium barbadense	HAU	D01	525	59.139	7.62	0.594	1578	1578	14	3077	vacuolar membranes	11
Gbar_A12G000720	GbNHX_18	Gbar_A12G000720.1	Gossypium barbadense	HAU	A12	445	49.371	8.063	0.729	2100	1338	15	7325	vacuolar membranes	10
Gbar_A11G028010	GbNHX_19	Gbar_A11G028010.1	Gossypium barbadense	HAU	A11	540	59.586	6.989	0.565	1623	1623	14	3043	vacuolar membranes	11
Gbar_D02G014810	GbNHX_2	Gbar_D02G014810.1	Gossypium barbadense	HAU	D02	1152	128.141	6.764	0.062	3798	3459	24	14825	Cell membrane.	12
Gbar_D11G028500	GbNHX_20	Gbar_D11G028500.1	Gossypium barbadense	HAU	D11	542	59.758	6.42	0.581	1629	1629	14	3039	vacuolar membranes	11
Gbar_A01G007690	GbNHX_21	Gbar_A01G007690.1	Gossypium barbadense	HAU	A01	508	56.977	7.591	0.61	1527	1527	14	3086	vacuolar membranes	11
Gbar_D11G026100	GbNHX_22	Gbar_D11G026100.1	Gossypium barbadense	HAU	D11	497	55.119	7.009	0.532	1494	1494	14	3774	vacuolar membranes	9
Gbar_D01G003050	GbNHX_23	Gbar_D01G003050.1	Gossypium barbadense	HAU	D01	527	58.056	5.978	0.528	1584	1584	21	5832	endosomal compartment	11
Gbar_A08G023430	GbNHX_24	Gbar_A08G023430.1	Gossypium barbadense	HAU	A08	320	35.548	10.181	0.284	963	963	8	3645	vacuolar membranes	5
Gbar_A11G025170	GbNHX_3	Gbar_A11G025170.1	Gossypium barbadense	HAU	A11	543	60.106	7.657	0.563	2626	1632	15	5630	vacuolar membranes	10
Gbar_D02G005160	GbNHX_4	Gbar_D02G005160.1	Gossypium barbadense	HAU	D02	535	59.178	8.453	0.547	1608	1608	14	4541	vacuolar membranes	11
Gbar_A02G004630	GbNHX_5	Gbar_A02G004630.1	Gossypium barbadense	HAU	A02	535	59.063	8.663	0.565	1608	1608	14	4505	vacuolar membranes	11
Gbar_A13G011300	GbNHX_6	Gbar_A13G011300.1	Gossypium barbadense	HAU	A13	541	59.706	8.552	0.562	2344	1626	15	6513	vacuolar membranes	9
Gbar_D13G011070	GbNHX_7	Gbar_D13G011070.1	Gossypium barbadense	HAU	D13	541	59.715	8.554	0.563	2450	1626	15	6713	vacuolar membranes	9
Gbar_D09G006790	GbNHX_8	Gbar_D09G006790.1	Gossypium barbadense	HAU	D09	542	60.015	8.731	0.515	2318	1629	16	7587	vacuolar membranes	10
Gbar_A09G025000	GbNHX_9	Gbar_A09G025000.1	Gossypium barbadense	HAU	A09	541	59.721	9.05	0.553	2300	1626	15	6268	vacuolar membranes	10
Gorai.005G154600	GrNHX_1	Gorai.005G154600.1	Gossypium raimondii	JGI	Chr05	1152	128.069	6.712	0.069	4095	3459	24	15056	Cell membrane.	12
Gorai.002G094800	GrNHX_10	Gorai.002G094800.1	Gossypium raimondii	JGI	Chr02	520	58.496	8.346	0.549	2211	1563	14	3726	vacuolar membranes	11
Gorai.013G117000	GrNHX_11	Gorai.013G117000.1	Gossypium raimondii	JGI	Chr13	507	55.841	9.366	0.561	1947	1524	14	6309	vacuolar membranes	9
Gorai.007G294000	GrNHX_12	Gorai.007G294000.1	Gossypium raimondii	JGI	Chr07	542	59.788	6.42	0.58	2144	1629	14	3557	vacuolar membranes	11
Gorai.007G264500	GrNHX_2	Gorai.007G264500.1	Gossypium raimondii	JGI	Chr07	543	60.095	7.656	0.577	2403	1632	16	5414	vacuolar membranes	10
Gorai.005G057100	GrNHX_3	Gorai.005G057100.1	Gossypium raimondii	JGI	Chr05	535	59.093	8.663	0.558	2660	1608	16	6140	vacuolar membranes	11
Gorai.006G075200	GrNHX_4	Gorai.006G075200.1	Gossypium raimondii	JGI	Chr06	542	60.016	8.357	0.516	2138	1629	15	7313	vacuolar membranes	10
Gorai.006G257200	GrNHX_5	Gorai.006G257200.1	Gossypium raimondii	JGI	Chr06	541	59.729	9.175	0.545	2391	1626	15	6867	vacuolar membranes	10
Gorai.008G008200	GrNHX_6	Gorai.008G008200.1	Gossypium raimondii	JGI	Chr08	525	58.144	8.909	0.557	2235	1578	15	7456	vacuolar membranes	9
Gorai.004G250300	GrNHX_7	Gorai.004G250300.1	Gossypium raimondii	JGI	Chr04	573	63.871	8.275	0.477	1722	1722	14	5303	vacuolar membranes	10
Gorai.010G220200	GrNHX_8	Gorai.010G220200.1	Gossypium raimondii	JGI	Chr10	523	57.686	5.481	0.401	1976	1572	24	12396	endosomal compartment	10
Gorai.002G032300	GrNHX_9	Gorai.002G032300.1	Gossypium raimondii	JGI	Chr02	515	56.878	5.835	0.497	1917	1548	23	6343	endosomal compartment	12
