# Supplementary material for: Genome-Wide Identification and Expression Analysis of the NHX (Sodium/Hydrogen Antiporter) Gene Family in Cotton
Source: Front Genet. 2020 Aug 18;11:964. doi: 10.3389/fgene.2020.00964 (PMC7461838; doi:10.3389/fgene.2020.00964)
Supplement: TABLE S3 — Phosphorylation sites of GhNHXs. [file Table_3.XLSX]

## Sheet: Sheet1
Supplementary Table S3. Phosphorylation sites of NHXs.
Principle Transcript ID	Protein name	Phosphorylation sites			PKC	CKII	PKA	UNSP	EGFR	INSR	PKG	CKI	DNAPK	CdC2	p38MAPK	CDK5	GSK3	ATM	PKB	SRC
		S	Th	Ty
Ghir_A03G012720.1	GhNHX_1	76	23	9	13	6	14	52	1	2	3	3	0	11	0	0	1	1	1
Ghir_A09G006910.1	GhNHX_10	26	20	1	16	1	2	19				2	1	4	1		1
Ghir_A06G019530.1	GhNHX_11	33	10	1	8	2	3	22			1		4	4
Ghir_D08G023570.1	GhNHX_12	40	20	2	18	2	4	28	1		1	1		4	1	1		1
Ghir_D01G007970.1	GhNHX_13	27	17	2	8	1	3	20				2	1	9		1				1
Ghir_A01G007620.1	GhNHX_14	26	15	2	7	1	3	20				2		8		1				1
Ghir_D09G023920.1	GhNHX_15	30	18	3	17	1	5	22				1		4	1
Ghir_D11G028600.1	GhNHX_16	35	18	2	18	3	5	22					2	4	1
Ghir_A11G028420.1	GhNHX_17	33	18	1	18	3	5	19					2	4	1
Ghir_D11G026000.1	GhNHX_18	30	16	2	11	2	2	24	1				1	6		1
Ghir_D06G020670.1	GhNHX_19	26	9	1	7	2	1	15			1		4	6
Ghir_D02G014260.1	GhNHX_2	74	24	9	16	7	13	49	1	2	2	2	2	10			1	1	1
Ghir_A01G003170.1	GhNHX_20	27	4	0	5	1	4	13					4	3			1
Ghir_D09G006620.1	GhNHX_21	17	15	1	10	3	2	11				1	1	4	1
Ghir_D12G000830.1	GhNHX_22	22	12	3	12		5	14	1	1				2	2
Ghir_D01G003140.1	GhNHX_23	25	7	1	6	1	2	15					3	6
Ghir_A11G025790.1	GhNHX_3	31	17	2	14	2	3	23	1		1		1	3	1	1
Ghir_D02G005050.1	GhNHX_4	25	16	1	15	1	3	18						3	1	1
Ghir_A02G004730.1	GhNHX_5	27	18	1	17	1	3	20						3	1	1
Ghir_A13G010580.1	GhNHX_6	39	18	3	20	1	5	19	1		2	1	2	7	1	1
Ghir_D13G011170.1	GhNHX_7	41	19	3	19	1	5	23	1		2	1	2	6	1	1		1
Ghir_A09G024770.1	GhNHX_8	31	20	3	20	1	4	22				1		6	1
Ghir_A12G000810.1	GhNHX_9	24	18	3	16		5	17		1		1		2	2
Ga03G1549.1	GaNHX_1	75	23	9	14	6	14	49	1	2	4	3		11			1	1	1
Ga11G0922.1	GaNHX_10	35	18	1	18	4	5	20					2	4	1
Ga01G0914.1	GaNHX_11	24	14	2	9	1	3	17				2		7		1
Ga01G0329.1	GaNHX_12	37	9	1	10	2	3	20			1		3	6	1		1
Ga03G0523.1	GaNHX_2	27	18	1	17	1	3	20						3	1	1
Ga11G1289.1	GaNHX_3	31	18	1	14	2	3	23			2	1	2	7	1	1		1
Ga13G1277.1	GaNHX_4	40	19	3	20	1	5	20	1		2	1	2	7	1	1		1
Ga09G0806.1	GaNHX_5	26	20	1	16	1	2	19				2	1	2	1		1
Ga12G2838.1	GaNHX_6	24	18	3	16		5	17	1	1		1		2	2
Ga08G2542.1	GaNHX_7	37	19	1	16	2	3	27			1		1	4	2	1
Ga09G2658.1	GaNHX_8	30	19	3	19	1	5	19				1		5	1		1
Ga06G2207.1	GaNHX_9	32	10	1	8	2	2	22			1		4	2
Gbar_A03G012870.1	GbNHX_1	76	23	9	13	6	14	52	1	2	3	3		11			1	1	1
Gbar_D09G024630.1	GbNHX_10	32	20	3	20	1	4	22				1		6	1
Gbar_A09G007060.1	GbNHX_11	26	20	1	16	1	2	19				2	1	4	1		1
Gbar_D08G024100.1	GbNHX_12	40	21	1	18	2	4	28			1	1		5	1	1		1
Gbar_D12G000860.1	GbNHX_13	25	17	4	16		6	18	1	1				2	2
Gbar_D06G020390.1	GbNHX_14	35	11	1	8	2	3	22			1		4	7
Gbar_A06G019530.1	GbNHX_15	32	10	1	8	2	2	22			1		4	4
Gbar_A01G002880.1	GbNHX_16	33	7	1	7	2	5	17					3	6			1
Gbar_D01G007950.1	GbNHX_17	26	15	2	8	1	3	18				2	1	8		1				1
Gbar_A12G000720.1	GbNHX_18	20	17	4	14		5	14	1	1		1		3	2
Gbar_A11G028010.1	GbNHX_19	33	18	1	17	3	4	21					2	4	1
Gbar_D02G014810.1	GbNHX_2	74	24	9	16	7	13	49	1	2	2	2	2	10			1	1	1
Gbar_D11G028500.1	GbNHX_20	35	18	2	18	3	5	22					2	4	1
Gbar_A01G007690.1	GbNHX_21	24	13	2	8	1	4	16				2		7		1				1
Gbar_D11G026100.1	GbNHX_22	30	16	2	11	2	2	24	1				1	6		1
Gbar_D01G003050.1	GbNHX_23	38	10	1	11	1	4	21			1		3	7			1
Gbar_A08G023430.1	GbNHX_24	27	10		9	1	2	21			1			2		1
Gbar_A11G025170.1	GbNHX_3	32	17	2	14	2	3	24	1		1		1	3	1	1
Gbar_D02G005160.1	GbNHX_4	25	16	1	15	1	3	18						3	1	1
Gbar_A02G004630.1	GbNHX_5	27	18	1	17	1	3	19						3	1	1
Gbar_A13G011300.1	GbNHX_6	40	19	3	20	1	5	20	1		2	1	2	7	1	1		1
Gbar_D13G011070.1	GbNHX_7	40	19	3	21	1	5	20	1		1	1	2	7	1	1		1
Gbar_D09G006790.1	GbNHX_8	25	21	1	15	1	3	19				2	1	4	1		1
Gbar_A09G025000.1	GbNHX_9	31	20	3	20	1	4	21				1		6	1			1
Gorai.005G154600.1	GrNHX_1	74	23	9	16	7	14	49	1	2	2	2	2	8			1		1
Gorai.002G094800.1	GrNHX_10	27	17	2	8	1	3	20				2	1	9		1				1
Gorai.013G117000.1	GrNHX_11	39	17	3	19	1	5	19	1		1	1	2	7	1	1		1
Gorai.007G294000.1	GrNHX_12	35	18	2	18	3	5	22					2	4	1
Gorai.007G264500.1	GrNHX_2	31	17	3	14	2	3	24	1		1		1	3	1	1
Gorai.005G057100.1	GrNHX_3	25	17	1	16	1	3	18						3	1	1
Gorai.006G075200.1	GrNHX_4	24	21	1	15	1	3	18				2	1	4	1		1
Gorai.006G257200.1	GrNHX_5	31	19	3	20	1	4	21						6	1
Gorai.008G008200.1	GrNHX_6	26	18	4	16		6	19	1	1				3	2
Gorai.004G250300.1	GrNHX_7	41	20	1	18	2	5	28			1		1	4	1	1		1
Gorai.010G220200.1	GrNHX_8	33	11	1	8	2	3	21			1		4	6
Gorai.002G032300.1	GrNHX_9	35	9	1	7	1	4	21			1		3	7			1
PKC: protein kinase C, CKII: Casein kinase 2, PKA: Protein kinase A, UNSP: Un secified phosphorylation, EGFR: Epidermal growth factor receptor, INSR: Insulin receptor precursor, PKG: Protein kinase G, CKI: Casein kinase 1, DNAPK: DNA dependent protein kinase, CDC2: Cell Division cycle protein 2, P38MAPK: P38 Mitogen activated protein kinase, CDK5: Cyclin dependant kinase 5, GSK3: Glycogen synthas…
