# Supplementary material for: Genome-Wide Identification and Expression Analysis of the NHX (Sodium/Hydrogen Antiporter) Gene Family in Cotton
Source: Front Genet. 2020 Aug 18;11:964. doi: 10.3389/fgene.2020.00964 (PMC7461838; doi:10.3389/fgene.2020.00964)
Supplement: TABLE S4 — Duplicate type of NHXs in G. hirsutum and G. barbadense. [file Table_4.XLSX]

## Sheet: Sheet1
Supplementary Table S4. Duplicate type of NHXs in G. hirsutum and G. barbadense. Dispersed means that the gene might arise from transposition; WGD or segmental means that the gene might arise from Whole Genome Duplication or Segmental Duplication.
Name	Gene ID	Type		Name	Gene ID	Type
GhNHX_23	Ghir_D01G003140	WGD or Segmental		GbNHX_23	Gbar_D01G003050	WGD or Segmental
GhNHX_13	Ghir_D01G007970	WGD or Segmental		GbNHX_17	Gbar_D01G007950	WGD or Segmental
GhNHX_4	Ghir_D02G005050	WGD or Segmental		GbNHX_4	Gbar_D02G005160	WGD or Segmental
GhNHX_2	Ghir_D02G014260	WGD or Segmental		GbNHX_2	Gbar_D02G014810	WGD or Segmental
GhNHX_19	Ghir_D06G020670	WGD or Segmental		GbNHX_14	Gbar_D06G020390	WGD or Segmental
GhNHX_12	Ghir_D08G023570	WGD or Segmental		GbNHX_12	Gbar_D08G024100	WGD or Segmental
GhNHX_21	Ghir_D09G006620	Dispersed		GbNHX_8	Gbar_D09G006790	WGD or Segmental
GhNHX_15	Ghir_D09G023920	WGD or Segmental		GbNHX_10	Gbar_D09G024630	WGD or Segmental
GhNHX_18	Ghir_D11G026000	WGD or Segmental		GbNHX_22	Gbar_D11G026100	WGD or Segmental
GhNHX_16	Ghir_D11G028600	WGD or Segmental		GbNHX_20	Gbar_D11G028500	WGD or Segmental
GhNHX_22	Ghir_D12G000830	WGD or Segmental		GbNHX_13	Gbar_D12G000860	WGD or Segmental
GhNHX_7	Ghir_D13G011170	WGD or Segmental		GbNHX_7	Gbar_D13G011070	WGD or Segmental
GhNHX_20	Ghir_A01G003170	WGD or Segmental		GbNHX_16	Gbar_A01G002880	WGD or Segmental
GhNHX_14	Ghir_A01G007620	WGD or Segmental		GbNHX_21	Gbar_A01G007690	WGD or Segmental
GhNHX_5	Ghir_A02G004730	WGD or Segmental		GbNHX_5	Gbar_A02G004630	WGD or Segmental
GhNHX_1	Ghir_A03G012720	WGD or Segmental		GbNHX_1	Gbar_A03G012870	WGD or Segmental
GhNHX_11	Ghir_A06G019530	WGD or Segmental		GbNHX_15	Gbar_A06G019530	WGD or Segmental
GhNHX_10	Ghir_A09G006910	WGD or Segmental		GbNHX_24	Gbar_A08G023430	WGD or Segmental
GhNHX_8	Ghir_A09G024770	WGD or Segmental		GbNHX_11	Gbar_A09G007060	WGD or Segmental
GhNHX_3	Ghir_A11G025790	WGD or Segmental		GbNHX_9	Gbar_A09G025000	WGD or Segmental
GhNHX_17	Ghir_A11G028420	WGD or Segmental		GbNHX_3	Gbar_A11G025170	WGD or Segmental
GhNHX_9	Ghir_A12G000810	WGD or Segmental		GbNHX_19	Gbar_A11G028010	WGD or Segmental
GhNHX_6	Ghir_A13G010580	WGD or Segmental		GbNHX_18	Gbar_A12G000720	WGD or Segmental
				GbNHX_6	Gbar_A13G011300	WGD or Segmental
