# Supplementary material for: Genome-Wide Identification and Expression Analysis of the NHX (Sodium/Hydrogen Antiporter) Gene Family in Cotton
Source: Front Genet. 2020 Aug 18;11:964. doi: 10.3389/fgene.2020.00964 (PMC7461838; doi:10.3389/fgene.2020.00964)
Supplement: TABLE S5 — The Ka/Ks ratios of duplicated gene pairs. [file Table_5.XLSX]

## Sheet: Sheet1
Supplementary Table S5. The Ka/Ks ratios of duplicated gene pairs between the A and D sub-genomes of allotetraploid cottons and their corresponding ancestral A and D diploid genomes, respectively. The homologous gene pairs were identified by the results of BLAST and collinearity analysis. When both Ka and Ks were equal to 0, Ka /Ks was considered equal to 1. When only Ks was equal to 0, it was ma…
Seq_1	Seq_2	Ka	Ks	Ka/Ks		Seq_1	Seq_2	Ka	Ks	Ka/Ks
GaNHX_1	GhNHX_1	0.00492908	0.00994318	0.495725		GrNHX_1	GhNHX_2	0.00189298	0.00370676	0.510684
	GbNHX_1	0.00492908	0.00994318	0.495725			GbNHX_2	0.00113515	0.00246965	0.459639
GaNHX_2	GhNHX_5	0.000819	0.0131553	0.0622604		GrNHX_2	GhNHX_15	0.00177515	0.00576926	0.307691
GaNHX_2	GbNHX_5	0	0.0105058	0		GrNHX_3	GhNHX_4	0.0016351	0.00527475	0.309987
GaNHX_3	GhNHX_3	0	0.0079261	0		GrNHX_3	GbNHX_4	0.0016351	0.00527475	0.309987
GaNHX_3	GbNHX_3	0.000807211	0.0079261	0.101842		GrNHX_4	GbNHX_8	0.000808625	0	Ka>>Ks
GaNHX_4	GhNHX_6	0.000811	0.00774534	0.104712		GrNHX_5	GhNHX_18	0.0142402	0.034802	0.409178
	GbNHX_6	0	0.00515245	0		GrNHX_5	GbNHX_10	0.00242359	0.0105127	0.23054
GaNHX_5	GhNHX_10	0.000808	0.00258509	0.312508		GrNHX_6	GhNHX_22	0.0176378	0.0232577	0.758366
	GbNHX_11	0	0.00258287	0		GrNHX_6	GbNHX_13	0.00419054	0.00530272	0.790263
GaNHX_6	GhNHX_9	0	0.00793308	0		GrNHX_7	GhNHX_12	0.0170818	0.0278737	0.612829
GaNHX_6	GbNHX_18	0.0264723	0.0487932	0.542541		GrNHX_7	GbNHX_12	0.00317713	0.0128869	0.246539
GaNHX_8	GhNHX_8	0.0172849	0.0259857	0.665168		GrNHX_8	GhNHX_19	0.0513889	0.0545268	0.942452
GaNHX_8	GbNHX_9	0.0172849	0.0259857	0.665168		GrNHX_8	GbNHX_14	0.00167038	0.0191442	0.0872527
GaNHX_9	GhNHX_11	0.00418937	0.00539328	0.776776		GrNHX_9	GhNHX_23	0.00238095	0	Ka>>Ks
GaNHX_9	GbNHX_15	0	0.00266312	0		GrNHX_9	GbNHX_23	0.0216239	0.0297841	0.726022
GaNHX_10	GhNHX_17	0.000842	0.0109192	0.0771323		GrNHX_10	GhNHX_13	0.00295152	0.0204465	0.144353
GaNHX_10	GbNHX_19	0.00242719	0.00525396	0.461973		GrNHX_10	GbNHX_17	0.00718771	0.0315908	0.227525
GaNHX_11	GhNHX_14	0.00258417	0.00835469	0.309307		GrNHX_11	GhNHX_7	0.0026087	0.0109192	0.238909
GaNHX_11	GbNHX_21	0.00258417	0.00835469	0.309307		GrNHX_11	GbNHX_7	0.00086837	0.00818004	0.106157
GaNHX_12	GhNHX_20	0.0590545	0.0875209	0.674747		GrNHX_12	GhNHX_16	0	0.00783638	0
GaNHX_12	GbNHX_16	0.0210229	0.0252249	0.833416		GrNHX_12	GbNHX_20	0.000806343	0.00782956	0.102987
