# Supplementary material for: Genome-Wide Identification and Expression Analysis of the NHX (Sodium/Hydrogen Antiporter) Gene Family in Cotton
Source: Front Genet. 2020 Aug 18;11:964. doi: 10.3389/fgene.2020.00964 (PMC7461838; doi:10.3389/fgene.2020.00964)
Supplement: TABLE S6 — Analysis of cis-acting elements in NHX gene promoter regions. [file Table_6.XLSX]

## Sheet: stress
Supplementary Table S6.1 Statistical results of stress response cis-acting elements in the promoter segments of NHXs. These cis-acting elements were identified using PlantCARE software with the upstream 2000 bp sequences of cotton NHXs.
Type	G. arboreum	G. raimondii	G. hirsutum	G. barbadense
ABRE3a	6	5	10	8
ABRE4	6	5	10	8
ARE	19	29	45	56
box S	0	1	3	3
CCAAT-box	6	5	7	9
DRE1	2	0	1	1
W box	4	6	9	10
LTR	7	10	16	17
MBS	10	7	16	14
MBSI	1	2	3	3
MYB-like sequence	10	15	25	21
STRE	21	15	33	35
TC-rich repeats	4	6	12	12
WUN-motif	11	8	21	19
WRE3	7	11	11	13

## Sheet: phytohormones
Supplementary Table S6.2 Statistical results of phytohormones-responsive cis-acting elements in the promoter segments of NHXs.
Type		G. arboreum	G. raimondii	G. hirsutum	G. barbadense
MeJA	CGTCA-motif	16	14	23	29
	TGACG-motif	32	28	46	58
abscisic acid	ABRE	32	29	54	48
auxin	TGA-element	6	7	2	4
gibberellin	GARE-motif	6	3	6	9
	P-box	6	9	12	17
	TATC-box	1	0	1	2
salicylic acid	TCA-element	5	8	15	16
	SARE	0	1	0	0
