# Supplementary material for: Genome-Wide Identification and Expression Analysis of the NHX (Sodium/Hydrogen Antiporter) Gene Family in Cotton
Source: Front Genet. 2020 Aug 18;11:964. doi: 10.3389/fgene.2020.00964 (PMC7461838; doi:10.3389/fgene.2020.00964)
Supplement: TABLE S8 — Primer pairs used in the qRT-PCR analysis. [file Table_8.xlsx]

## Sheet: Sheet1
Supplementary Table S8. Primer pairs used in the qRT-PCR analysis.
Gene name	Forward primers (5’ to 3’)	Reverse primers (5’ to 3’)
GhNHX_20	CAGAAGGACGTGGTCAGATTAT	CTTCTAGCATCGTACCTGTTGA
GhNHX_13	AAGCTCTCACATCCTTAGGTTC	GATATTCTCGTGCAGTCAAACC
GhNHX_5	GCTCAACAGCTGGATATTTCAG	GCAAACAAACCTGACATCAAGA
GhNHX_1	CTGTAGATGAAGCTGTTGATGC	AATACAACACCCATTTTCCAGC
GhNHX_11	GTCGAAAAAGGTAACAACGGAA	TGATAAAACGAAGACGCTTCAC
GhNHX_8	CAATCGGGATACTAAGCACTCT	CAAATGACCGATCACGATACAC
GhNHX_3	TATCTACTTCAGACCATGCGTC	ACACCAATGATAAGGGCAGTAA
GhNHX_23	TCACTGGCTGAGACTTTTACAT	TATGCACAAGAAAAGACGTTGG
GhNHX_14	GCAATGATGTCATTTGTTGCAG	GCCATTAAAGTCCCAACACAAT
GhNHX_4	GCTCAACAGCTGGATATTTCAG	GCTGGACAAAATTGCTGTTCTA
GhNHX_2	CTGGACCCTTCAAACTTGAAAG	TGCATCAACAGATTAGTTGTGC
GhNHX_21	ATAAACTTATTCGTGGCGCTTC	TGAAAACTAGAAGACGTGAGCT
GhNHX_17	AGTTTTCTTCTGTGGCATTGTC	CTTCCAACTAACACCAATGCAA
GhACTIN	ATCCTCCGTCTTGACCTTG	TGTCCGTCAGGCAACTCAT
